# Supplementary material for: MATLAB-based algorithm to estimate depths of isolated thin dike-like sources using higher-order horizontal derivatives of magnetic anomalies
Source: Springerplus. 2016 Aug 22;5(1):1384. doi: 10.1186/s40064-016-3030-7 (PMC4993728; doi:10.1186/s40064-016-3030-7)
Supplement: Supplementary file 2 — 10.1186/s40064-016-3030-7 Noise-free synthetic data shown in Fig. 1a. The dataset given in text format must be copied into a worksheet in the SURFER program. [file 40064_2016_3030_MOESM2_ESM.txt]

-30 23.635
-29 24.571
-28 25.579
-27 26.669
-26 27.848
-25 29.129
-24 30.524
-23 32.048
-22 33.718
-21 35.556
-20 37.584
-19 39.831
-18 42.331
-17 45.125
-16 48.261
-15 51.795
-14 55.797
-13 60.348
-12 65.543
-11 71.492
-10 78.314
-9  86.129
-8  95.035
-7  105.06
-6  116.06
-5  127.59
-4  138.64
-3  147.46
-2  151.55
-1  148.34
 0  136.53
 1  117.33
 2   94.194
 3   70.982
 4   50.396
 5   33.558
 6   20.465
 7   10.587
 8   3.263
 9  -2.1135
10 -6.0357
11 -8.8817
12 -10.933
13 -12.398
14 -13.427
15 -14.133
16 -14.597
17 -14.88
18 -15.026
19 -15.071
20 -15.038
21 -14.948
22 -14.815
23 -14.65
24 -14.462
25 -14.258
26 -14.042
27 -13.819
28 -13.592
29 -13.362
30 -13.133
