# Supplementary material for: MATLAB-based algorithm to estimate depths of isolated thin dike-like sources using higher-order horizontal derivatives of magnetic anomalies
Source: Springerplus. 2016 Aug 22;5(1):1384. doi: 10.1186/s40064-016-3030-7 (PMC4993728; doi:10.1186/s40064-016-3030-7)
Supplement: Supplementary file 3 — 10.1186/s40064-016-3030-7 Noisy synthetic data shown in Fig. 2a. The dataset given in text format must be copied into a worksheet in the SURFER program. [file 40064_2016_3030_MOESM3_ESM.txt]

-30 23.36368
-29 21.92848
-28 24.54092
-27 25.27812
-26 24.4428
-25 26.83504
-24 33.1012
-23 33.66544
-22 30.75888
-21 33.14268
-20 40.60856
-19 42.45184
-18 41.12476
-17 44.872
-16 49.75968
-15 51.30272
-14 56.04428
-13 63.44596
-12 65.52952
-11 73.67648
-10 79.9358
-9 83.7774
-8 97.04136
-7 101.71416
-6 117.5976
-5 127.538
-4 137.52136
-3 149.21316
-2 152.97064
-1 147.94484
0 138.74256
1 119.50428
2 96.36928
3 70.98928
4 48.0824
5 34.13608
6 23.27976
7 9.13964
8 2.25984
9 -3.28454
10 -4.47354
11 -7.51702
12 -12.45508
13 -9.87196
14 -16.28012
15 -17.103
16 -11.37544
17 -14.01948
18 -13.16716
19 -17.51072
20 -16.31872
21 -18.38348
22 -14.40592
23 -11.7458
24 -14.8382
25 -15.29504
26 -13.95212
27 -16.64476
28 -11.77716
29 -14.12984
30 -15.55584
